# Supplementary material for: Hindgut microbiota in laboratory-reared and wild Triatoma infestans
Source: PLoS Negl Trop Dis. 2019 May 6;13(5):e0007383. doi: 10.1371/journal.pntd.0007383 (PMC6522061; doi:10.1371/journal.pntd.0007383)
Supplement: S3 Table — (XLSX) [file pntd.0007383.s003.xlsx]

## Sheet: Sheet1
Phylum	Class	Order	Family	Genus	Wild Insects Population-Level Abundance (% reads)	Lab Insects Population-Level Abundance (% reads)	Wild samples it occurs in (n, %)	Wild Infected samples it occurs in (n, %)	Wild Uninfected samples it occurs in (n, %)	Lab samples it occurs in (n, %)	Lab Infected samples it occurs in (n, %)	Lab Uninfected samples it occurs in (n, %)
Bacteroidetes	c__[Rhodothermi]	o__[Rhodothermales]	f__[Balneolaceae]	g__KSA1	0.0131171	0	2 (3.4)	0 (0)	2 (3.4)	0 (0)	0 (0)	0 (0)
Spirochaetes	c__Spirochaetes	o__[Borreliales]	f__[Borreliaceae]	g__Spironema	0.0146162	0.00433125	40 (67.8)	6 (10.2)	34 (57.6)	5 (50)	1 (10)	4 (40)
Verrucomicrobia	c__[Spartobacteria]	o__[Chthoniobacterales]	f__[Chthoniobacteraceae]	g__Candidatus	0.0127424	0.01155	28 (47.5)	4 (6.8)	24 (40.7)	5 (50)	2 (20)	3 (30)
Firmicutes	c__Clostridia	o__Clostridiales	f__[Tissierellaceae]	g__Peptoniphilus	0.106436	0.000721876	11 (18.6)	5 (8.5)	6 (10.2)	1 (10)	1 (10)	0 (0)
Bacteroidetes	c__Flavobacteriia	o__Flavobacteriales	f__[Weeksellaceae]	g__Cloacibacterium	0.0294199	0.189131	25 (42.4)	5 (8.5)	20 (33.9)	6 (60)	3 (30)	3 (30)
Bacteroidetes	c__Flavobacteriia	o__Flavobacteriales	f__[Weeksellaceae]	g__Elizabethkingia	0.0129298	0.00649688	20 (33.9)	2 (3.4)	18 (30.5)	3 (30)	2 (20)	1 (10)
Firmicutes	c__Bacilli	o__Lactobacillales	f__Aerococcaceae	g__Aerococcus	0.0163027	0.00144375	16 (27.1)	1 (1.7)	15 (25.4)	1 (10)	1 (10)	0 (0)
Firmicutes	c__Bacilli	o__Lactobacillales	f__Aerococcaceae	g__Alkalibacterium	0.0142415	0	6 (10.2)	2 (3.4)	4 (6.8)	0 (0)	0 (0)	0 (0)
Firmicutes	c__Bacilli	o__Lactobacillales	f__Aerococcaceae	g__Facklamia	0.216995	0.000721876	17 (28.8)	4 (6.8)	13 (22)	1 (10)	1 (10)	0 (0)
Firmicutes	c__Bacilli	o__Lactobacillales	f__Aerococcaceae	g__Marinilactibacillus	0.0354163	0	6 (10.2)	2 (3.4)	4 (6.8)	0 (0)	0 (0)	0 (0)
Firmicutes	c__Bacilli	o__Lactobacillales	f__Aerococcaceae	g__unclassified	0.379835	0.00144375	22 (37.3)	6 (10.2)	16 (27.1)	2 (20)	1 (10)	1 (10)
Proteobacteria	c__Betaproteobacteria	o__Burkholderiales	f__Alcaligenaceae	g__Achromobacter	0.466033	0.00433125	43 (72.9)	4 (6.8)	39 (66.1)	3 (30)	1 (10)	2 (20)
Proteobacteria	c__Betaproteobacteria	o__Burkholderiales	f__Alcaligenaceae	g__Oligella	0.0267964	0.000721876	5 (8.5)	2 (3.4)	3 (5.1)	1 (10)	1 (10)	0 (0)
Firmicutes	c__Bacilli	o__Bacillales	f__Bacillaceae	g__Bacillus	3.548	2.01764	59 (100)	9 (15.3)	50 (84.7)	10 (100)	4 (40)	6 (60)
Firmicutes	c__Bacilli	o__Bacillales	f__Bacillaceae	g__unclassified1	0.148411	0.00360938	25 (42.4)	6 (10.2)	19 (32.2)	3 (30)	0 (0)	3 (30)
Firmicutes	c__Bacilli	o__Bacillales	f__Bacillaceae	g__unclassified2	0.466033	0.320513	59 (100)	9 (15.3)	50 (84.7)	10 (100)	4 (40)	6 (60)
Actinobacteria	c__Actinobacteria	o__Actinomycetales	f__Bogoriellaceae	g__Georgenia	0.123114	0.000721876	28 (47.5)	4 (6.8)	24 (40.7)	1 (10)	1 (10)	0 (0)
Proteobacteria	c__Alphaproteobacteria	o__Rhizobiales	f__Bradyrhizobiaceae	g__unclassified	0.0406631	0.00144375	28 (47.5)	2 (3.4)	26 (44.1)	2 (20)	1 (10)	1 (10)
Actinobacteria	c__Actinobacteria	o__Actinomycetales	f__Brevibacteriaceae	g__Brevibacterium	0.174083	0.00216563	45 (76.3)	8 (13.6)	37 (62.7)	3 (30)	1 (10)	2 (20)
Proteobacteria	c__Alphaproteobacteria	o__Rhizobiales	f__Brucellaceae	g__Ochrobactrum	0.0118054	0.000721876	20 (33.9)	2 (3.4)	18 (30.5)	1 (10)	0 (0)	1 (10)
Proteobacteria	c__Betaproteobacteria	o__Burkholderiales	f__Burkholderiaceae	g__Burkholderia	1.40709	0.0216563	56 (94.9)	6 (10.2)	50 (84.7)	9 (90)	4 (40)	5 (50)
Proteobacteria	c__Betaproteobacteria	o__Burkholderiales	f__Burkholderiaceae	g__unclassified	11.5581	0.0490875	59 (100)	9 (15.3)	50 (84.7)	10 (100)	4 (40)	6 (60)
Chloroflexi	c__Anaerolineae	o__Caldilineales	f__Caldilineaceae	g__Caldilinea	0.0164901	0.00360938	30 (50.8)	6 (10.2)	24 (40.7)	4 (40)	2 (20)	2 (20)
Proteobacteria	c__Epsilonproteobacteria	o__Campylobacterales	f__Campylobacteraceae	g__Campylobacter	0.161528	0	8 (13.6)	4 (6.8)	4 (6.8)	0 (0)	0 (0)	0 (0)
Firmicutes	c__Bacilli	o__Lactobacillales	f__Carnobacteriaceae	g__Desemzia	0.13698	0	25 (42.4)	5 (8.5)	20 (33.9)	0 (0)	0 (0)	0 (0)
Proteobacteria	c__Alphaproteobacteria	o__Caulobacterales	f__Caulobacteraceae	g__Caulobacter	0.0348541	0.000721876	40 (67.8)	4 (6.8)	36 (61)	1 (10)	1 (10)	0 (0)
Proteobacteria	c__Alphaproteobacteria	o__Caulobacterales	f__Caulobacteraceae	g__unclassified	2.34103	0.00794063	57 (96.6)	8 (13.6)	49 (83.1)	5 (50)	3 (30)	2 (20)
Actinobacteria	c__Actinobacteria	o__Actinomycetales	f__Cellulomonadaceae	g__Cellulomonas	0.158717	0.0101063	44 (74.6)	6 (10.2)	38 (64.4)	5 (50)	2 (20)	3 (30)
Actinobacteria	c__Actinobacteria	o__Actinomycetales	f__Cellulomonadaceae	g__unclassified	0.088447	0	6 (10.2)	3 (5.1)	3 (5.1)	0 (0)	0 (0)	0 (0)
Bacteroidetes	c__[Saprospirae]	o__[Saprospirales]	f__Chitinophagaceae	g__Sediminibacterium	0.148598	0.000721876	16 (27.1)	1 (1.7)	15 (25.4)	1 (10)	1 (10)	0 (0)
Bacteroidetes	c__[Saprospirae]	o__[Saprospirales]	f__Chitinophagaceae	g__unclassified	0.000749551	0	3 (5.1)	1 (1.7)	2 (3.4)	0 (0)	0 (0)	0 (0)
Firmicutes	c__Clostridia	o__Clostridiales	f__Clostridiaceae	g__unclassified1	0.0820758	0.0317625	59 (100)	9 (15.3)	50 (84.7)	10 (100)	4 (40)	6 (60)
Firmicutes	c__Clostridia	o__Clostridiales	f__Clostridiaceae	g__unclassified2	0.0166775	0.000721876	23 (39)	4 (6.8)	19 (32.2)	1 (10)	0 (0)	1 (10)
Proteobacteria	c__Betaproteobacteria	o__Burkholderiales	f__Comamonadaceae	g__unclassified1	0.192822	0.446119	59 (100)	9 (15.3)	50 (84.7)	10 (100)	4 (40)	6 (60)
Proteobacteria	c__Betaproteobacteria	o__Burkholderiales	f__Comamonadaceae	g__unclassified2	0.0727064	0.0216563	52 (88.1)	8 (13.6)	44 (74.6)	8 (80)	3 (30)	5 (50)
Actinobacteria	c__Actinobacteria	o__Actinomycetales	f__Corynebacteriaceae	g__Corynebacterium	0.967483	0.00360938	42 (71.2)	7 (11.9)	35 (59.3)	4 (40)	2 (20)	2 (20)
Bacteroidetes	c__Cytophagia	o__Cytophagales	f__Cyclobacteriaceae	g__unclassified	0.0134919	0	6 (10.2)	0 (0)	6 (10.2)	0 (0)	0 (0)	0 (0)
Actinobacteria	c__Actinobacteria	o__Actinomycetales	f__Dermabacteraceae	g__Brachybacterium	0.289514	0.000721876	45 (76.3)	7 (11.9)	38 (64.4)	1 (10)	0 (0)	1 (10)
Proteobacteria	c__Deltaproteobacteria	o__Desulfovibrionales	f__Desulfovibrionaceae	g__unclassified	0.0558415	0.0194906	59 (100)	9 (15.3)	50 (84.7)	10 (100)	4 (40)	6 (60)
Synergistetes	c__Synergistia	o__Synergistales	f__Dethiosulfovibrionaceae	g__unclassified	0.0481586	0	4 (6.8)	3 (5.1)	1 (1.7)	0 (0)	0 (0)	0 (0)
Actinobacteria	c__Actinobacteria	o__Actinomycetales	f__Dietziaceae	g__Dietzia	3.70016	0.0158813	57 (96.6)	9 (15.3)	48 (81.4)	9 (90)	3 (30)	6 (60)
Proteobacteria	c__Gammaproteobacteria	o__Enterobacteriales	f__Enterobacteriaceae	g__Citrobacter	0.143352	0.00144375	14 (23.7)	1 (1.7)	13 (22)	2 (20)	0 (0)	2 (20)
Proteobacteria	c__Gammaproteobacteria	o__Enterobacteriales	f__Enterobacteriaceae	g__Enterobacter	0.0878848	0.000721876	14 (23.7)	5 (8.5)	9 (15.3)	1 (10)	1 (10)	0 (0)
Proteobacteria	c__Gammaproteobacteria	o__Enterobacteriales	f__Enterobacteriaceae	g__Erwinia	0.694271	0.0028875	28 (47.5)	6 (10.2)	22 (37.3)	3 (30)	2 (20)	1 (10)
Proteobacteria	c__Gammaproteobacteria	o__Enterobacteriales	f__Enterobacteriaceae	g__Serratia	3.37129	0.0166031	53 (89.8)	7 (11.9)	46 (78)	6 (60)	2 (20)	4 (40)
Proteobacteria	c__Gammaproteobacteria	o__Enterobacteriales	f__Enterobacteriaceae	g__Thorsellia	0.419374	0.248325	59 (100)	9 (15.3)	50 (84.7)	10 (100)	4 (40)	6 (60)
Proteobacteria	c__Gammaproteobacteria	o__Enterobacteriales	f__Enterobacteriaceae	g__unclassified1	0.250537	36.6684	57 (96.6)	9 (15.3)	48 (81.4)	10 (100)	4 (40)	6 (60)
Proteobacteria	c__Gammaproteobacteria	o__Enterobacteriales	f__Enterobacteriaceae	g__unclassified2	2.65229	0.0375375	58 (98.3)	9 (15.3)	49 (83.1)	9 (90)	4 (40)	5 (50)
Firmicutes	c__Bacilli	o__Lactobacillales	f__Enterococcaceae	g__Enterococcus	5.71832	58.6697	59 (100)	9 (15.3)	50 (84.7)	10 (100)	4 (40)	6 (60)
Firmicutes	c__Bacilli	o__Lactobacillales	f__Enterococcaceae	g__unclassified1	0.00637118	0.110447	7 (11.9)	0 (0)	7 (11.9)	7 (70)	2 (20)	5 (50)
Firmicutes	c__Bacilli	o__Lactobacillales	f__Enterococcaceae	g__unclassified2	0.216995	0.01155	7 (11.9)	1 (1.7)	6 (10.2)	6 (60)	2 (20)	4 (40)
Bacteroidetes	c__Flavobacteriia	o__Flavobacteriales	f__Flavobacteriaceae	g__Zhouia	0.0151784	0	4 (6.8)	0 (0)	4 (6.8)	0 (0)	0 (0)	0 (0)
Actinobacteria	c__Actinobacteria	o__Actinomycetales	f__Geodermatophilaceae	g__unclassified	0.0146162	0	7 (11.9)	1 (1.7)	6 (10.2)	0 (0)	0 (0)	0 (0)
Proteobacteria	c__Gammaproteobacteria	o__Oceanospirillales	f__Halomonadaceae	g__Halomonas	0.0168649	0	5 (8.5)	0 (0)	5 (8.5)	0 (0)	0 (0)	0 (0)
Proteobacteria	c__Alphaproteobacteria	o__Rhizobiales	f__Hyphomicrobiaceae	g__Devosia	0.0172397	0	20 (33.9)	2 (3.4)	18 (30.5)	0 (0)	0 (0)	0 (0)
Proteobacteria	c__Alphaproteobacteria	o__Rhizobiales	f__Hyphomicrobiaceae	g__Rhodoplanes	0.751987	0.00144375	51 (86.4)	6 (10.2)	45 (76.3)	2 (20)	1 (10)	1 (10)
Proteobacteria	c__Gammaproteobacteria	o__Alteromonadales	f__Idiomarinaceae	g__unclassified	0.029982	0	5 (8.5)	1 (1.7)	4 (6.8)	0 (0)	0 (0)	0 (0)
Actinobacteria	c__Actinobacteria	o__Actinomycetales	f__Intrasporangiaceae	g__Janibacter	0.0363532	0	16 (27.1)	4 (6.8)	12 (20.3)	0 (0)	0 (0)	0 (0)
Actinobacteria	c__Actinobacteria	o__Actinomycetales	f__Intrasporangiaceae	g__unclassified1	0.129672	0	40 (67.8)	5 (8.5)	35 (59.3)	0 (0)	0 (0)	0 (0)
Actinobacteria	c__Actinobacteria	o__Actinomycetales	f__Intrasporangiaceae	g__unclassified2	0.0365406	0.000721876	19 (32.2)	1 (1.7)	18 (30.5)	1 (10)	0 (0)	1 (10)
Planctomycetes	c__Planctomycetia	o__Gemmatales	f__Isosphaeraceae	g__unclassified	0.0226739	0.0158813	49 (83.1)	8 (13.6)	41 (69.5)	8 (80)	2 (20)	6 (60)
Firmicutes	c__Clostridia	o__Clostridiales	f__Lachnospiraceae	g__unclassified	0.399885	0.230278	59 (100)	9 (15.3)	50 (84.7)	10 (100)	4 (40)	6 (60)
Actinobacteria	c__Actinobacteria	o__Actinomycetales	f__Microbacteriaceae	g__Clavibacter	0.0331676	0.00721876	35 (59.3)	8 (13.6)	27 (45.8)	6 (60)	1 (10)	5 (50)
Actinobacteria	c__Actinobacteria	o__Actinomycetales	f__Microbacteriaceae	g__Cryocola	0.0719569	0.00577501	44 (74.6)	6 (10.2)	38 (64.4)	4 (40)	1 (10)	3 (30)
Actinobacteria	c__Actinobacteria	o__Actinomycetales	f__Microbacteriaceae	g__Microbacterium	0.0565911	0.000721876	34 (57.6)	6 (10.2)	28 (47.5)	1 (10)	0 (0)	1 (10)
Actinobacteria	c__Actinobacteria	o__Actinomycetales	f__Microbacteriaceae	g__unclassified1	0.10831	0.0411469	57 (96.6)	9 (15.3)	48 (81.4)	10 (100)	4 (40)	6 (60)
Actinobacteria	c__Actinobacteria	o__Actinomycetales	f__Microbacteriaceae	g__unclassified2	0.0384145	0.017325	53 (89.8)	9 (15.3)	44 (74.6)	8 (80)	4 (40)	4 (40)
Actinobacteria	c__Actinobacteria	o__Actinomycetales	f__Micrococcaceae	g__Arthrobacter	2.26945	0.00794063	55 (93.2)	8 (13.6)	47 (79.7)	5 (50)	3 (30)	2 (20)
Actinobacteria	c__Actinobacteria	o__Actinomycetales	f__Micrococcaceae	g__Kocuria	0.0614632	0.000721876	21 (35.6)	4 (6.8)	17 (28.8)	1 (10)	0 (0)	1 (10)
Actinobacteria	c__Actinobacteria	o__Actinomycetales	f__Micrococcaceae	g__Microbispora	0.484772	0.00433125	44 (74.6)	8 (13.6)	36 (61)	3 (30)	1 (10)	2 (20)
Actinobacteria	c__Actinobacteria	o__Actinomycetales	f__Micrococcaceae	g__Nesterenkonia	0.0239856	0	8 (13.6)	3 (5.1)	5 (8.5)	0 (0)	0 (0)	0 (0)
Actinobacteria	c__Actinobacteria	o__Actinomycetales	f__Micrococcaceae	g__unclassified	0.146162	0.0144375	38 (64.4)	8 (13.6)	30 (50.8)	4 (40)	1 (10)	3 (30)
Proteobacteria	c__Gammaproteobacteria	o__Pseudomonadales	f__Moraxellaceae	g__Acinetobacter	2.03409	0.0570282	52 (88.1)	8 (13.6)	44 (74.6)	7 (70)	3 (30)	4 (40)
Proteobacteria	c__Gammaproteobacteria	o__Pseudomonadales	f__Moraxellaceae	g__Psychrobacter	0.261218	0	26 (44.1)	5 (8.5)	21 (35.6)	0 (0)	0 (0)	0 (0)
Proteobacteria	c__Gammaproteobacteria	o__Pseudomonadales	f__Moraxellaceae	g__unclassified	4.068	0.01155	52 (88.1)	9 (15.3)	43 (72.9)	7 (70)	3 (30)	4 (40)
Proteobacteria	c__Gammaproteobacteria	o__Pseudomonadales	f__Moraxellaceae	g__unclassified	0.155532	0	9 (15.3)	1 (1.7)	8 (13.6)	0 (0)	0 (0)	0 (0)
Actinobacteria	c__Actinobacteria	o__Actinomycetales	f__Mycobacteriaceae	g__Mycobacterium	4.77164	0.0202125	53 (89.8)	9 (15.3)	44 (74.6)	9 (90)	4 (40)	5 (50)
Actinobacteria	c__Actinobacteria	o__Actinomycetales	f__Nocardiaceae	g__Rhodococcus	0.273961	0.01155	39 (66.1)	4 (6.8)	35 (59.3)	5 (50)	3 (30)	2 (20)
Proteobacteria	c__Betaproteobacteria	o__Burkholderiales	f__Oxalobacteraceae	g__Cupriavidus	0.930567	0.00505313	52 (88.1)	7 (11.9)	45 (76.3)	5 (50)	2 (20)	3 (30)
Proteobacteria	c__Betaproteobacteria	o__Burkholderiales	f__Oxalobacteraceae	g__unclassified	0.0327928	0.000721876	24 (40.7)	1 (1.7)	23 (39)	1 (10)	1 (10)	0 (0)
Proteobacteria	c__Alphaproteobacteria	o__Rhizobiales	f__Phyllobacteriaceae	g__Aminobacter	2.28182	0.00649688	55 (93.2)	7 (11.9)	48 (81.4)	5 (50)	1 (10)	4 (40)
Proteobacteria	c__Alphaproteobacteria	o__Rhizobiales	f__Phyllobacteriaceae	g__Mesorhizobium	0.0127424	0.000721876	10 (16.9)	1 (1.7)	9 (15.3)	1 (10)	1 (10)	0 (0)
Proteobacteria	c__Alphaproteobacteria	o__Rhizobiales	f__Phyllobacteriaceae	g__unclassified	3.31601	0.0281532	59 (100)	9 (15.3)	50 (84.7)	9 (90)	4 (40)	5 (50)
Proteobacteria	c__Alphaproteobacteria	o__Rhizobiales	f__Phyllobacteriaceae	g__unclassified	17.6435	0.098897	59 (100)	9 (15.3)	50 (84.7)	10 (100)	4 (40)	6 (60)
Firmicutes	c__Bacilli	o__Bacillales	f__Planococcaceae	g__Lysinibacillus	0.0311064	0.0274313	28 (47.5)	3 (5.1)	25 (42.4)	5 (50)	2 (20)	3 (30)
Firmicutes	c__Bacilli	o__Bacillales	f__Planococcaceae	g__Planococcus	0.797709	0.00360938	48 (81.4)	7 (11.9)	41 (69.5)	3 (30)	1 (10)	2 (20)
Firmicutes	c__Bacilli	o__Bacillales	f__Planococcaceae	g__Planomicrobium	0.19938	0.00144375	33 (55.9)	5 (8.5)	28 (47.5)	2 (20)	1 (10)	1 (10)
Firmicutes	c__Bacilli	o__Bacillales	f__Planococcaceae	g__Sporosarcina	0.134357	0.00360938	19 (32.2)	3 (5.1)	16 (27.1)	2 (20)	2 (20)	0 (0)
Firmicutes	c__Bacilli	o__Bacillales	f__Planococcaceae	g__unclassified	0.308065	0.00216563	42 (71.2)	8 (13.6)	34 (57.6)	3 (30)	3 (30)	0 (0)
Bacteroidetes	c__Bacteroidia	o__Bacteroidales	f__Porphyromonadaceae	g__Dysgonomonas	0.122552	0.0433125	57 (96.6)	9 (15.3)	48 (81.4)	10 (100)	4 (40)	6 (60)
Bacteroidetes	c__Bacteroidia	o__Bacteroidales	f__Porphyromonadaceae	g__unclassified	0.24679	0	11 (18.6)	6 (10.2)	5 (8.5)	0 (0)	0 (0)	0 (0)
Proteobacteria	c__Gammaproteobacteria	o__Pseudomonadales	f__Pseudomonadaceae	g__Pseudomonas	1.11983	0.040425	47 (79.7)	9 (15.3)	38 (64.4)	6 (60)	3 (30)	3 (30)
Proteobacteria	c__Gammaproteobacteria	o__Pseudomonadales	f__Pseudomonadaceae	g__unclassified	0.0712073	0.00216563	21 (35.6)	2 (3.4)	19 (32.2)	2 (20)	0 (0)	2 (20)
Proteobacteria	c__Gammaproteobacteria	o__Pseudomonadales	f__Pseudomonadaceae	g__unclassified	0.0140541	0.0122719	18 (30.5)	3 (5.1)	15 (25.4)	3 (30)	1 (10)	2 (20)
Proteobacteria	c__Alphaproteobacteria	o__Rhizobiales	f__Rhizobiaceae	g__Agrobacterium	0.0775785	0.0122719	43 (72.9)	7 (11.9)	36 (61)	4 (40)	1 (10)	3 (30)
Proteobacteria	c__Alphaproteobacteria	o__Rhodobacterales	f__Rhodobacteraceae	g__Paracoccus	0.150098	0.00649688	43 (72.9)	5 (8.5)	38 (64.4)	5 (50)	2 (20)	3 (30)
Proteobacteria	c__Betaproteobacteria	o__Rhodocyclales	f__Rhodocyclaceae	g__Azovibrio	0.029982	0.0158813	55 (93.2)	9 (15.3)	46 (78)	10 (100)	4 (40)	6 (60)
Proteobacteria	c__Alphaproteobacteria	o__Rickettsiales	f__Rickettsiaceae	g__Wolbachia	0.0537803	0.0187688	51 (86.4)	9 (15.3)	42 (71.2)	8 (80)	4 (40)	4 (40)
Actinobacteria	c__Actinobacteria	o__Actinomycetales	f__Ruaniaceae	g__unclassified	0.0194883	0	7 (11.9)	3 (5.1)	4 (6.8)	0 (0)	0 (0)	0 (0)
Actinobacteria	c__Rubrobacteria	o__Rubrobacterales	f__Rubrobacteraceae	g__Rubrobacter	0.0144289	0.000721876	9 (15.3)	1 (1.7)	8 (13.6)	1 (10)	0 (0)	1 (10)
Firmicutes	c__Clostridia	o__Clostridiales	f__Ruminococcaceae	g__unclassified	0.0168649	0.00866251	31 (52.5)	3 (5.1)	28 (47.5)	5 (50)	1 (10)	4 (40)
Actinobacteria	c__Actinobacteria	o__Actinomycetales	f__Sanguibacteraceae	g__Sanguibacter	0.104	0.000721876	14 (23.7)	3 (5.1)	11 (18.6)	1 (10)	0 (0)	1 (10)
Bacteroidetes	c__Sphingobacteriia	o__Sphingobacteriales	f__Sphingobacteriaceae	g__Sphingobacterium	0.0773911	0	7 (11.9)	0 (0)	7 (11.9)	0 (0)	0 (0)	0 (0)
Proteobacteria	c__Alphaproteobacteria	o__Sphingomonadales	f__Sphingomonadaceae	g__Kaistobacter	0.0138667	0	16 (27.1)	2 (3.4)	14 (23.7)	0 (0)	0 (0)	0 (0)
Proteobacteria	c__Alphaproteobacteria	o__Sphingomonadales	f__Sphingomonadaceae	g__Sphingomonas	3.16067	0.0202125	58 (98.3)	8 (13.6)	50 (84.7)	9 (90)	3 (30)	6 (60)
Firmicutes	c__Bacilli	o__Bacillales	f__Staphylococcaceae	g__Jeotgalicoccus	0.490956	0.00144375	42 (71.2)	8 (13.6)	34 (57.6)	2 (20)	1 (10)	1 (10)
Firmicutes	c__Bacilli	o__Bacillales	f__Staphylococcaceae	g__Salinicoccus	1.39023	0.0108281	46 (78)	9 (15.3)	37 (62.7)	6 (60)	3 (30)	3 (30)
Firmicutes	c__Bacilli	o__Bacillales	f__Staphylococcaceae	g__Staphylococcus	1.28154	0.00721876	49 (83.1)	8 (13.6)	41 (69.5)	8 (80)	3 (30)	5 (50)
Firmicutes	c__Bacilli	o__Lactobacillales	f__Streptococcaceae	g__Lactococcus	1.12807	0.000721876	16 (27.1)	6 (10.2)	10 (16.9)	1 (10)	1 (10)	0 (0)
Firmicutes	c__Bacilli	o__Lactobacillales	f__Streptococcaceae	g__Streptococcus	0.0131171	0	17 (28.8)	3 (5.1)	14 (23.7)	0 (0)	0 (0)	0 (0)
[Thermi]	c__Deinococci	o__Deinococcales	f__Trueperaceae	g__B-42	0.0312937	0	5 (8.5)	0 (0)	5 (8.5)	0 (0)	0 (0)	0 (0)
Firmicutes	c__Bacilli	o__Turicibacterales	f__Turicibacteraceae	g__Turicibacter	0.0140541	0.00144375	6 (10.2)	1 (1.7)	5 (8.5)	1 (10)	1 (10)	0 (0)
Firmicutes	c__Bacilli	o__Bacillales	f__unclassified	g__unclassified	0.243604	0.141488	59 (100)	9 (15.3)	50 (84.7)	10 (100)	4 (40)	6 (60)
Actinobacteria	c__Actinobacteria	o__Actinomycetales	f__unclassified	g__unclassified	0.0260469	0	19 (32.2)	2 (3.4)	17 (28.8)	0 (0)	0 (0)	0 (0)
Firmicutes	c__Clostridia	o__Clostridiales	f__unclassified	g__unclassified	0.0245478	0.00938438	46 (78)	9 (15.3)	37 (62.7)	6 (60)	2 (20)	4 (40)
Proteobacteria	c__Alphaproteobacteria	o__Rhizobiales	f__unclassified	g__unclassified	3.6996	0.0180469	59 (100)	9 (15.3)	50 (84.7)	7 (70)	2 (20)	5 (50)
Actinobacteria	c__Actinobacteria	o__Actinomycetales	f__unclassified	g__unclassified	0.0221117	0	4 (6.8)	1 (1.7)	3 (5.1)	0 (0)	0 (0)	0 (0)
Actinobacteria	c__Actinobacteria	o__Actinomycetales	f__Williamsiaceae	g__Williamsia	2.81681	0.0108281	17 (28.8)	2 (3.4)	15 (25.4)	2 (20)	1 (10)	1 (10)
Proteobacteria	c__Alphaproteobacteria	o__Rhizobiales	f__Xanthobacteraceae	g__unclassified	0.237608	0.000721876	42 (71.2)	4 (6.8)	38 (64.4)	1 (10)	0 (0)	1 (10)
Proteobacteria	c__Gammaproteobacteria	o__Xanthomonadales	f__Xanthomonadaceae	g__Luteimonas	0.0638992	0.000721876	14 (23.7)	1 (1.7)	13 (22)	1 (10)	0 (0)	1 (10)
Proteobacteria	c__Gammaproteobacteria	o__Xanthomonadales	f__Xanthomonadaceae	g__Lysobacter	0.0228613	0	9 (15.3)	0 (0)	9 (15.3)	0 (0)	0 (0)	0 (0)
Proteobacteria	c__Gammaproteobacteria	o__Xanthomonadales	f__Xanthomonadaceae	g__unclassified	0.0269838	0.0187688	46 (78)	8 (13.6)	38 (64.4)	9 (90)	3 (30)	6 (60)
Actinobacteria	c__Actinobacteria	o__Actinomycetales	f__Yaniellaceae	g__Yaniella	0.247164	0.000721876	24 (40.7)	5 (8.5)	19 (32.2)	1 (10)	0 (0)	1 (10)
